# Supplementary material for: Inter- and Intraobserver Variation in the Assessment of Preoperative Colostograms in Male Anorectal Malformations: An ARM-Net Consortium Survey
Source: Front Pediatr. 2020 Sep 18;8:571. doi: 10.3389/fped.2020.00571 (PMC7531276; doi:10.3389/fped.2020.00571)
Supplement: Supplementary file 1 [file Data_Sheet_1.zip]

Archive with 5 entries (5 files):
- 16_raters_twice_130_images.sav
- CodeBook_Image2.pdf
- data_on_130_images_rated_by_16_raters_twice.sav
- Image_DataDictionary_2020-06-05.csv
- info.txt
