# Supplementary material for: Inter- and Intraobserver Variation in the Assessment of Preoperative Colostograms in Male Anorectal Malformations: An ARM-Net Consortium Survey
Source: Front Pediatr. 2020 Sep 18;8:571. doi: 10.3389/fped.2020.00571 (PMC7531276; doi:10.3389/fped.2020.00571)
Supplement: Supplementary file 1 [file Data_Sheet_1.zip › Image_DataDictionary_2020-06-05.csv]

Variable / Field Name	Form Name	Section Header	Field Type	Field Label	Choices, Calculations, OR Slider Labels	Field Note	Text Validation Type OR Show Slider Number	Text Validation Min	Text Validation Max	Identifier?	Branching Logic (Show field only if...)	Required Field?	Custom Alignment	Question Number (surveys only)	Matrix Group Name	Matrix Ranking?	Field Annotation
record_id	urethral_fistula_images		text	Record ID						y
name	urethral_fistula_images	Before you start this exercise, be sure you have enough time, because it will take more than an hour to score them all and if you close your browser session before finishing, you may lose your former entries. You will not lose your entries if you click on the back button in the questionnaire. During a session the entries will be stored. <span style="color: red; font-size: 12pt; font-style: italic…	text	Please write your name or email in this field:						y
years_experience	urethral_fistula_images		text	Years of experience with scoring images of ARM patients:		years	number
number_patients	urethral_fistula_images		text	Yearly number of ARM patients you score images from		Not the number of ARM patients - just the number radiological scored	number	0	100
with_whom	urethral_fistula_images		dropdown	With whom do you score images usually:	1, alone | 2, together with other surgeons | 3, together with radiologist | 4, other circumstances		autocomplete
image001	urethral_fistula_images	Please decide which kind of fistula you assume in the following pictures.	descriptive	1. Picture													Please decide which kind of picture this is
answer001	urethral_fistula_images		radio	Which type is picture 1	0, no fistula | 1, bulbar fistula | 2, prostatic fistula | 3, bladderneck fistula | 9, could not decide							y	LH
comment_001	urethral_fistula_images		text	Comment to picture 1:													Please decide which type you can see in this picture
image002	urethral_fistula_images		descriptive	2. Picture													Please decide which kind of picture this is
answer002	urethral_fistula_images		radio	Which type is picture 2	0, no fistula | 1, bulbar fistula | 2, prostatic fistula | 3, bladderneck fistula | 9, could not decide							y	LH
comment_002	urethral_fistula_images		text	Comment to picture 2:													Please decide which type you can see in this picture
image003	urethral_fistula_images		descriptive	3. Picture													Please decide which kind of picture this is
answer003	urethral_fistula_images		radio	Which type is picture 3	0, no fistula | 1, bulbar fistula | 2, prostatic fistula | 3, bladderneck fistula | 9, could not decide							y	LH
comment_003	urethral_fistula_images		text	Comment to picture 3:													Please decide which type you can see in this picture
image004	urethral_fistula_images		descriptive	4. Picture													Please decide which type you can see in this picture
answer004	urethral_fistula_images		radio	Which type is picture 4	0, no fistula | 1, bulbar fistula | 2, prostatic fistula | 3, bladderneck fistula | 9, could not decide							y	LH
comment_004	urethral_fistula_images		text	Comment to picture 4:													Please decide which type you can see in this picture
image005	urethral_fistula_images		descriptive	5. Picture													Please decide which type you can see in this picture
answer005	urethral_fistula_images		radio	Which type is picture 5	0, no fistula | 1, bulbar fistula | 2, prostatic fistula | 3, bladderneck fistula | 9, could not decide							y	LH
comment_005	urethral_fistula_images		text	comment to picture 5									RH
image006	urethral_fistula_images		descriptive	6. Picture													Please decide which type you can see in this picture
answer006	urethral_fistula_images		radio	Which type is picture 6	0, no fistula | 1, bulbar fistula | 2, prostatic fistula | 3, bladderneck fistula | 9, could not decide							y	LH
comment_006	urethral_fistula_images		text	comment to picture 6									RH
image007	urethral_fistula_images		descriptive	7. Picture													Please decide which type you can see in this picture
answer007	urethral_fistula_images		radio	Which type is picture 7	0, no fistula | 1, bulbar fistula | 2, prostatic fistula | 3, bladderneck fistula | 9, could not decide							y	LH
comment_007	urethral_fistula_images		text	comment to picture 7									RH
image008	urethral_fistula_images		descriptive	8. Picture													Please decide which type you can see in this picture
answer008	urethral_fistula_images		radio	Which type is picture 8	0, no fistula | 1, bulbar fistula | 2, prostatic fistula | 3, bladderneck fistula | 9, could not decide							y	LH
comment_008	urethral_fistula_images		text	comment to picture 8									RH
image009	urethral_fistula_images		descriptive	9. Picture													Please decide which type you can see in this picture
answer009	urethral_fistula_images		radio	Which type is picture 9	0, no fistula | 1, bulbar fistula | 2, prostatic fistula | 3, bladderneck fistula | 9, could not decide							y	LH
comment_009	urethral_fistula_images		text	comment to picture 9									RH
image010	urethral_fistula_images		descriptive	10. Picture													Please decide which type you can see in this picture
answer010	urethral_fistula_images		radio	Which type is picture 10	0, no fistula | 1, bulbar fistula | 2, prostatic fistula | 3, bladderneck fistula | 9, could not decide							y	LH
comment_010	urethral_fistula_images		text	comment to picture 10									RH
image011	urethral_fistula_images		descriptive	11. Picture													Please decide which type you can see in this picture
answer011	urethral_fistula_images		radio	Which type is picture 11	0, no fistula | 1, bulbar fistula | 2, prostatic fistula | 3, bladderneck fistula | 9, could not decide							y	LH
comment_011	urethral_fistula_images		text	comment to picture 11									RH
image012	urethral_fistula_images		descriptive	12. Picture													Please decide which type you can see in this picture
answer012	urethral_fistula_images		radio	Which type is picture 12	0, no fistula | 1, bulbar fistula | 2, prostatic fistula | 3, bladderneck fistula | 9, could not decide							y	LH
comment_012	urethral_fistula_images		text	comment to picture 12									RH
image013	urethral_fistula_images		descriptive	13. Picture													Please decide which type you can see in this picture
answer013	urethral_fistula_images		radio	Which type is picture 13	0, no fistula | 1, bulbar fistula | 2, prostatic fistula | 3, bladderneck fistula | 9, could not decide							y	LH
comment_013	urethral_fistula_images		text	comment to picture 13									RH
image014	urethral_fistula_images		descriptive	14. Picture													Please decide which type you can see in this picture
answer014	urethral_fistula_images		radio	Which type is picture 14	0, no fistula | 1, bulbar fistula | 2, prostatic fistula | 3, bladderneck fistula | 9, could not decide							y	LH
comment_014	urethral_fistula_images		text	comment to picture 14									RH
image015	urethral_fistula_images		descriptive	15. Picture													Please decide which type you can see in this picture
answer015	urethral_fistula_images		radio	Which type is picture 15	0, no fistula | 1, bulbar fistula | 2, prostatic fistula | 3, bladderneck fistula | 9, could not decide							y	LH
comment_015	urethral_fistula_images		text	comment to picture 15									RH
image016	urethral_fistula_images		descriptive	16. Picture													Please decide which type you can see in this picture
answer016	urethral_fistula_images		radio	Which type is picture 16	0, no fistula | 1, bulbar fistula | 2, prostatic fistula | 3, bladderneck fistula | 9, could not decide							y	LH
comment_016	urethral_fistula_images		text	comment to picture 16									RH
image017	urethral_fistula_images		descriptive	17. Picture													Please decide which type you can see in this picture
answer017	urethral_fistula_images		radio	Which type is picture 17	0, no fistula | 1, bulbar fistula | 2, prostatic fistula | 3, bladderneck fistula | 9, could not decide							y	LH
comment_017	urethral_fistula_images		text	comment to picture 17									RH
image018	urethral_fistula_images		descriptive	18. Picture													Please decide which type you can see in this picture
answer018	urethral_fistula_images		radio	Which type is picture 18	0, no fistula | 1, bulbar fistula | 2, prostatic fistula | 3, bladderneck fistula | 9, could not decide							y	LH
comment_018	urethral_fistula_images		text	comment to picture 18									RH
image019	urethral_fistula_images		descriptive	19. Picture													Please decide which type you can see in this picture
answer019	urethral_fistula_images		radio	Which type is picture 19	0, no fistula | 1, bulbar fistula | 2, prostatic fistula | 3, bladderneck fistula | 9, could not decide							y	LH
comment_019	urethral_fistula_images		text	comment to picture 19									RH
image020	urethral_fistula_images		descriptive	20. Picture													Please decide which type you can see in this picture
answer020	urethral_fistula_images		radio	Which type is picture 20	0, no fistula | 1, bulbar fistula | 2, prostatic fistula | 3, bladderneck fistula | 9, could not decide							y	LH
comment_020	urethral_fistula_images		text	comment to picture 20									RH
image021	urethral_fistula_images		descriptive	21. Picture													Please decide which type you can see in this picture
answer021	urethral_fistula_images		radio	Which type is picture 21	0, no fistula | 1, bulbar fistula | 2, prostatic fistula | 3, bladderneck fistula | 9, could not decide							y	LH
comment_021	urethral_fistula_images		text	comment to picture 21									RH
image022	urethral_fistula_images		descriptive	22. Picture													Please decide which type you can see in this picture
answer022	urethral_fistula_images		radio	Which type is picture 22	0, no fistula | 1, bulbar fistula | 2, prostatic fistula | 3, bladderneck fistula | 9, could not decide							y	LH
comment_022	urethral_fistula_images		text	comment to picture 22									RH
image023	urethral_fistula_images		descriptive	23. Picture													Please decide which type you can see in this picture
answer023	urethral_fistula_images		radio	Which type is picture 23	0, no fistula | 1, bulbar fistula | 2, prostatic fistula | 3, bladderneck fistula | 9, could not decide							y	LH
comment_023	urethral_fistula_images		text	comment to picture 23									RH
image024	urethral_fistula_images		descriptive	24. Picture													Please decide which type you can see in this picture
answer024	urethral_fistula_images		radio	Which type is picture 24	0, no fistula | 1, bulbar fistula | 2, prostatic fistula | 3, bladderneck fistula | 9, could not decide							y	LH
comment_024	urethral_fistula_images		text	comment to picture 24									RH
image025	urethral_fistula_images		descriptive	25. Picture													Please decide which type you can see in this picture
answer025	urethral_fistula_images		radio	Which type is picture 25	0, no fistula | 1, bulbar fistula | 2, prostatic fistula | 3, bladderneck fistula | 9, could not decide							y	LH
comment_025	urethral_fistula_images		text	comment to picture 25									RH
image026	urethral_fistula_images		descriptive	26. Picture													Please decide which type you can see in this picture
answer026	urethral_fistula_images		radio	Which type is picture 26	0, no fistula | 1, bulbar fistula | 2, prostatic fistula | 3, bladderneck fistula | 9, could not decide							y	LH
comment_026	urethral_fistula_images		text	comment to picture 26									RH
image027	urethral_fistula_images		descriptive	27. Picture													Please decide which type you can see in this picture
answer027	urethral_fistula_images		radio	Which type is picture 27	0, no fistula | 1, bulbar fistula | 2, prostatic fistula | 3, bladderneck fistula | 9, could not decide							y	LH
comment_027	urethral_fistula_images		text	comment to picture 27									RH
image028	urethral_fistula_images		descriptive	28. Picture													Please decide which type you can see in this picture
answer028	urethral_fistula_images		radio	Which type is picture 28	0, no fistula | 1, bulbar fistula | 2, prostatic fistula | 3, bladderneck fistula | 9, could not decide							y	LH
comment_028	urethral_fistula_images		text	comment to picture 28									RH
image029	urethral_fistula_images		descriptive	29. Picture													Please decide which type you can see in this picture
answer029	urethral_fistula_images		radio	Which type is picture 29	0, no fistula | 1, bulbar fistula | 2, prostatic fistula | 3, bladderneck fistula | 9, could not decide							y	LH
comment_029	urethral_fistula_images		text	comment to picture 29									RH
image030	urethral_fistula_images		descriptive	30. Picture													Please decide which type you can see in this picture
answer030	urethral_fistula_images		radio	Which type is picture 30	0, no fistula | 1, bulbar fistula | 2, prostatic fistula | 3, bladderneck fistula | 9, could not decide							y	LH
comment_030	urethral_fistula_images		text	comment to picture 30									RH
image031	urethral_fistula_images		descriptive	31. Picture													Please decide which type you can see in this picture
answer031	urethral_fistula_images		radio	Which type is picture 31	0, no fistula | 1, bulbar fistula | 2, prostatic fistula | 3, bladderneck fistula | 9, could not decide							y	LH
comment_031	urethral_fistula_images		text	comment to picture 31									RH
image032	urethral_fistula_images		descriptive	32. Picture													Please decide which type you can see in this picture
answer032	urethral_fistula_images		radio	Which type is picture 32	0, no fistula | 1, bulbar fistula | 2, prostatic fistula | 3, bladderneck fistula | 9, could not decide							y	LH
comment_032	urethral_fistula_images		text	comment to picture 32									RH
image033	urethral_fistula_images		descriptive	33. Picture													Please decide which type you can see in this picture
answer033	urethral_fistula_images		radio	Which type is picture 33	0, no fistula | 1, bulbar fistula | 2, prostatic fistula | 3, bladderneck fistula | 9, could not decide							y	LH
comment_033	urethral_fistula_images		text	comment to picture 33									RH
image034	urethral_fistula_images		descriptive	34. Picture													Please decide which type you can see in this picture
answer034	urethral_fistula_images		radio	Which type is picture 34	0, no fistula | 1, bulbar fistula | 2, prostatic fistula | 3, bladderneck fistula | 9, could not decide							y	LH
comment_034	urethral_fistula_images		text	comment to picture 34									RH
image035	urethral_fistula_images		descriptive	35. Picture													Please decide which type you can see in this picture
answer035	urethral_fistula_images		radio	Which type is picture 35	0, no fistula | 1, bulbar fistula | 2, prostatic fistula | 3, bladderneck fistula | 9, could not decide							y	LH
comment_035	urethral_fistula_images		text	comment to picture 35									RH
image036	urethral_fistula_images		descriptive	36. Picture													Please decide which type you can see in this picture
answer036	urethral_fistula_images		radio	Which type is picture 36	0, no fistula | 1, bulbar fistula | 2, prostatic fistula | 3, bladderneck fistula | 9, could not decide							y	LH
comment_036	urethral_fistula_images		text	comment to picture 36									RH
image037	urethral_fistula_images		descriptive	37. Picture													Please decide which type you can see in this picture
answer037	urethral_fistula_images		radio	Which type is picture 37	0, no fistula | 1, bulbar fistula | 2, prostatic fistula | 3, bladderneck fistula | 9, could not decide							y	LH
comment_037	urethral_fistula_images		text	comment to picture 37									RH
image038	urethral_fistula_images		descriptive	38. Picture													Please decide which type you can see in this picture
answer038	urethral_fistula_images		radio	Which type is picture 38	0, no fistula | 1, bulbar fistula | 2, prostatic fistula | 3, bladderneck fistula | 9, could not decide							y	LH
comment_038	urethral_fistula_images		text	comment to picture 38									RH
image039	urethral_fistula_images		descriptive	39. Picture													Please decide which type you can see in this picture
answer039	urethral_fistula_images		radio	Which type is picture 39	0, no fistula | 1, bulbar fistula | 2, prostatic fistula | 3, bladderneck fistula | 9, could not decide							y	LH
comment_039	urethral_fistula_images		text	comment to picture 39									RH
image040	urethral_fistula_images		descriptive	40. Picture													Please decide which type you can see in this picture
answer040	urethral_fistula_images		radio	Which type is picture 40	0, no fistula | 1, bulbar fistula | 2, prostatic fistula | 3, bladderneck fistula | 9, could not decide							y	LH
comment_040	urethral_fistula_images		text	comment to picture 40									RH
image041	urethral_fistula_images		descriptive	41. Picture													Please decide which type you can see in this picture
answer041	urethral_fistula_images		radio	Which type is picture 41	0, no fistula | 1, bulbar fistula | 2, prostatic fistula | 3, bladderneck fistula | 9, could not decide							y	LH
comment_041	urethral_fistula_images		text	comment to picture 41									RH
image042	urethral_fistula_images		descriptive	42. Picture													Please decide which type you can see in this picture
answer042	urethral_fistula_images		radio	Which type is picture 42	0, no fistula | 1, bulbar fistula | 2, prostatic fistula | 3, bladderneck fistula | 9, could not decide							y	LH
comment_042	urethral_fistula_images		text	comment to picture 42									RH
image043	urethral_fistula_images		descriptive	43. Picture													Please decide which type you can see in this picture
answer043	urethral_fistula_images		radio	Which type is picture 43	0, no fistula | 1, bulbar fistula | 2, prostatic fistula | 3, bladderneck fistula | 9, could not decide							y	LH
comment_043	urethral_fistula_images		text	comment to picture 43									RH
image044	urethral_fistula_images		descriptive	44. Picture													Please decide which type you can see in this picture
answer044	urethral_fistula_images		radio	Which type is picture 44	0, no fistula | 1, bulbar fistula | 2, prostatic fistula | 3, bladderneck fistula | 9, could not decide							y	LH
comment_044	urethral_fistula_images		text	comment to picture 44									RH
image045	urethral_fistula_images		descriptive	45. Picture													Please decide which type you can see in this picture
answer045	urethral_fistula_images		radio	Which type is picture 45	0, no fistula | 1, bulbar fistula | 2, prostatic fistula | 3, bladderneck fistula | 9, could not decide							y	LH
comment_045	urethral_fistula_images		text	comment to picture 45									RH
image046	urethral_fistula_images		descriptive	46. Picture													Please decide which type you can see in this picture
answer046	urethral_fistula_images		radio	Which type is picture 46	0, no fistula | 1, bulbar fistula | 2, prostatic fistula | 3, bladderneck fistula | 9, could not decide							y	LH
comment_046	urethral_fistula_images		text	comment to picture 46									RH
image047	urethral_fistula_images		descriptive	47. Picture													Please decide which type you can see in this picture
answer047	urethral_fistula_images		radio	Which type is picture 47	0, no fistula | 1, bulbar fistula | 2, prostatic fistula | 3, bladderneck fistula | 9, could not decide							y	LH
comment_047	urethral_fistula_images		text	comment to picture 47									RH
image048	urethral_fistula_images		descriptive	48. Picture													Please decide which type you can see in this picture
answer048	urethral_fistula_images		radio	Which type is picture 48	0, no fistula | 1, bulbar fistula | 2, prostatic fistula | 3, bladderneck fistula | 9, could not decide							y	LH
comment_048	urethral_fistula_images		text	comment to picture 48									RH
image049	urethral_fistula_images		descriptive	49. Picture													Please decide which type you can see in this picture
answer049	urethral_fistula_images		radio	Which type is picture 49	0, no fistula | 1, bulbar fistula | 2, prostatic fistula | 3, bladderneck fistula | 9, could not decide							y	LH
comment_049	urethral_fistula_images		text	comment to picture 49									RH
image050	urethral_fistula_images		descriptive	50. Picture													Please decide which type you can see in this picture
answer050	urethral_fistula_images		radio	Which type is picture 50	0, no fistula | 1, bulbar fistula | 2, prostatic fistula | 3, bladderneck fistula | 9, could not decide							y	LH
comment_050	urethral_fistula_images		text	comment to picture 50									RH
image051	urethral_fistula_images		descriptive	51. Picture													Please decide which type you can see in this picture
answer051	urethral_fistula_images		radio	Which type is picture 51	0, no fistula | 1, bulbar fistula | 2, prostatic fistula | 3, bladderneck fistula | 9, could not decide							y	LH
comment_051	urethral_fistula_images		text	comment to picture 51									RH
image052	urethral_fistula_images		descriptive	52. Picture													Please decide which type you can see in this picture
answer052	urethral_fistula_images		radio	Which type is picture 52	0, no fistula | 1, bulbar fistula | 2, prostatic fistula | 3, bladderneck fistula | 9, could not decide							y	LH
comment_052	urethral_fistula_images		text	comment to picture 52									RH
image053	urethral_fistula_images		descriptive	53. Picture													Please decide which type you can see in this picture
answer053	urethral_fistula_images		radio	Which type is picture 53	0, no fistula | 1, bulbar fistula | 2, prostatic fistula | 3, bladderneck fistula | 9, could not decide							y	LH
comment_053	urethral_fistula_images		text	comment to picture 53									RH
image054	urethral_fistula_images		descriptive	54. Picture													Please decide which type you can see in this picture
answer054	urethral_fistula_images		radio	Which type is picture 54	0, no fistula | 1, bulbar fistula | 2, prostatic fistula | 3, bladderneck fistula | 9, could not decide							y	LH
comment_054	urethral_fistula_images		text	comment to picture 54									RH
image055	urethral_fistula_images		descriptive	55. Picture													Please decide which type you can see in this picture
answer055	urethral_fistula_images		radio	Which type is picture 55	0, no fistula | 1, bulbar fistula | 2, prostatic fistula | 3, bladderneck fistula | 9, could not decide							y	LH
comment_055	urethral_fistula_images		text	comment to picture 55									RH
image056	urethral_fistula_images		descriptive	56. Picture													Please decide which type you can see in this picture
answer056	urethral_fistula_images		radio	Which type is picture 56	0, no fistula | 1, bulbar fistula | 2, prostatic fistula | 3, bladderneck fistula | 9, could not decide							y	LH
comment_056	urethral_fistula_images		text	comment to picture 56									RH
image057	urethral_fistula_images		descriptive	57. Picture													Please decide which type you can see in this picture
answer057	urethral_fistula_images		radio	Which type is picture 57	0, no fistula | 1, bulbar fistula | 2, prostatic fistula | 3, bladderneck fistula | 9, could not decide							y	LH
comment_057	urethral_fistula_images		text	comment to picture 57									RH
image058	urethral_fistula_images		descriptive	58. Picture													Please decide which type you can see in this picture
answer058	urethral_fistula_images		radio	Which type is picture 58	0, no fistula | 1, bulbar fistula | 2, prostatic fistula | 3, bladderneck fistula | 9, could not decide							y	LH
comment_058	urethral_fistula_images		text	comment to picture 58									RH
image059	urethral_fistula_images		descriptive	59. Picture													Please decide which type you can see in this picture
answer059	urethral_fistula_images		radio	Which type is picture 59	0, no fistula | 1, bulbar fistula | 2, prostatic fistula | 3, bladderneck fistula | 9, could not decide							y	LH
comment_059	urethral_fistula_images		text	comment to picture 59									RH
image060	urethral_fistula_images		descriptive	60. Picture													Please decide which type you can see in this picture
answer060	urethral_fistula_images		radio	Which type is picture 60	0, no fistula | 1, bulbar fistula | 2, prostatic fistula | 3, bladderneck fistula | 9, could not decide							y	LH
comment_060	urethral_fistula_images		text	comment to picture 60									RH
image061	urethral_fistula_images		descriptive	61. Picture													Please decide which type you can see in this picture
answer061	urethral_fistula_images		radio	Which type is picture 61	0, no fistula | 1, bulbar fistula | 2, prostatic fistula | 3, bladderneck fistula | 9, could not decide							y	LH
comment_061	urethral_fistula_images		text	comment to picture 61									RH
image062	urethral_fistula_images		descriptive	62. Picture													Please decide which type you can see in this picture
answer062	urethral_fistula_images		radio	Which type is picture 62	0, no fistula | 1, bulbar fistula | 2, prostatic fistula | 3, bladderneck fistula | 9, could not decide							y	LH
comment_062	urethral_fistula_images		text	comment to picture 62									RH
image063	urethral_fistula_images		descriptive	63. Picture													Please decide which type you can see in this picture
answer063	urethral_fistula_images		radio	Which type is picture 63	0, no fistula | 1, bulbar fistula | 2, prostatic fistula | 3, bladderneck fistula | 9, could not decide							y	LH
comment_063	urethral_fistula_images		text	comment to picture 63									RH
image064	urethral_fistula_images		descriptive	64. Picture													Please decide which type you can see in this picture
answer064	urethral_fistula_images		radio	Which type is picture 64	0, no fistula | 1, bulbar fistula | 2, prostatic fistula | 3, bladderneck fistula | 9, could not decide							y	LH
image065	urethral_fistula_images		descriptive	65. Picture													Please decide which type you can see in this picture
comment_064	urethral_fistula_images		text	comment to picture 64									RH
answer065	urethral_fistula_images		radio	Which type is picture 65	0, no fistula | 1, bulbar fistula | 2, prostatic fistula | 3, bladderneck fistula | 9, could not decide							y	LH
comment_065	urethral_fistula_images		text	comment to picture 65									RH
image066	urethral_fistula_images		descriptive	66. Picture													Please decide which type you can see in this picture
answer066	urethral_fistula_images		radio	Which type is picture 66	0, no fistula | 1, bulbar fistula | 2, prostatic fistula | 3, bladderneck fistula | 9, could not decide							y	LH
comment_066	urethral_fistula_images		text	comment to picture 66									RH
image067	urethral_fistula_images		descriptive	67. Picture													Please decide which type you can see in this picture
answer067	urethral_fistula_images		radio	Which type is picture 67	0, no fistula | 1, bulbar fistula | 2, prostatic fistula | 3, bladderneck fistula | 9, could not decide							y	LH
comment_067	urethral_fistula_images		text	comment to picture 67									RH
image068	urethral_fistula_images		descriptive	68. Picture													Please decide which type you can see in this picture
answer068	urethral_fistula_images		radio	Which type is picture 68	0, no fistula | 1, bulbar fistula | 2, prostatic fistula | 3, bladderneck fistula | 9, could not decide							y	LH
comment_068	urethral_fistula_images		text	comment to picture 68									RH
image069	urethral_fistula_images		descriptive	69. Picture													Please decide which type you can see in this picture
answer069	urethral_fistula_images		radio	Which type is picture 69	0, no fistula | 1, bulbar fistula | 2, prostatic fistula | 3, bladderneck fistula | 9, could not decide							y	LH
comment_069	urethral_fistula_images		text	comment to picture 69									RH
image070	urethral_fistula_images		descriptive	70. Picture													Please decide which type you can see in this picture
answer070	urethral_fistula_images		radio	Which type is picture 70	0, no fistula | 1, bulbar fistula | 2, prostatic fistula | 3, bladderneck fistula | 9, could not decide							y	LH
comment_070	urethral_fistula_images		text	comment to picture 70									RH
image071	urethral_fistula_images		descriptive	71. Picture													Please decide which type you can see in this picture
answer071	urethral_fistula_images		radio	Which type is picture 71	0, no fistula | 1, bulbar fistula | 2, prostatic fistula | 3, bladderneck fistula | 9, could not decide							y	LH
comment_071	urethral_fistula_images		text	comment to picture 71									RH
image072	urethral_fistula_images		descriptive	72. Picture													Please decide which type you can see in this picture
answer072	urethral_fistula_images		radio	Which type is picture 72	0, no fistula | 1, bulbar fistula | 2, prostatic fistula | 3, bladderneck fistula | 9, could not decide							y	LH
comment_072	urethral_fistula_images		text	comment to picture 72									RH
image073	urethral_fistula_images		descriptive	73. Picture													Please decide which type you can see in this picture
answer073	urethral_fistula_images		radio	Which type is picture 73	0, no fistula | 1, bulbar fistula | 2, prostatic fistula | 3, bladderneck fistula | 9, could not decide							y	LH
comment_073	urethral_fistula_images		text	comment to picture 73									RH
image074	urethral_fistula_images		descriptive	74. Picture													Please decide which type you can see in this picture
answer074	urethral_fistula_images		radio	Which type is picture 74	0, no fistula | 1, bulbar fistula | 2, prostatic fistula | 3, bladderneck fistula | 9, could not decide							y	LH
comment_074	urethral_fistula_images		text	comment to picture 74									RH
image075	urethral_fistula_images		descriptive	75. Picture													Please decide which type you can see in this picture
answer075	urethral_fistula_images		radio	Which type is picture 75	0, no fistula | 1, bulbar fistula | 2, prostatic fistula | 3, bladderneck fistula | 9, could not decide							y	LH
comment_075	urethral_fistula_images		text	comment to picture 75									RH
image076	urethral_fistula_images		descriptive	76. Picture													Please decide which type you can see in this picture
answer076	urethral_fistula_images		radio	Which type is picture 76	0, no fistula | 1, bulbar fistula | 2, prostatic fistula | 3, bladderneck fistula | 9, could not decide							y	LH
comment_076	urethral_fistula_images		text	comment to picture 76									RH
image077	urethral_fistula_images		descriptive	77. Picture													Please decide which type you can see in this picture
answer077	urethral_fistula_images		radio	Which type is picture 77	0, no fistula | 1, bulbar fistula | 2, prostatic fistula | 3, bladderneck fistula | 9, could not decide							y	LH
comment_077	urethral_fistula_images		text	comment to picture 77									RH
image078	urethral_fistula_images		descriptive	78. Picture													Please decide which type you can see in this picture
answer078	urethral_fistula_images		radio	Which type is picture 78	0, no fistula | 1, bulbar fistula | 2, prostatic fistula | 3, bladderneck fistula | 9, could not decide							y	LH
comment_078	urethral_fistula_images		text	comment to picture 78									RH
image079	urethral_fistula_images		descriptive	79. Picture													Please decide which type you can see in this picture
answer079	urethral_fistula_images		radio	Which type is picture 79	0, no fistula | 1, bulbar fistula | 2, prostatic fistula | 3, bladderneck fistula | 9, could not decide							y	LH
comment_079	urethral_fistula_images		text	comment to picture 79									RH
image080	urethral_fistula_images		descriptive	80. Picture													Please decide which type you can see in this picture
answer080	urethral_fistula_images		radio	Which type is picture 80	0, no fistula | 1, bulbar fistula | 2, prostatic fistula | 3, bladderneck fistula | 9, could not decide							y	LH
comment_080	urethral_fistula_images		text	comment to picture 80									RH
image081	urethral_fistula_images		descriptive	81. Picture													Please decide which type you can see in this picture
answer081	urethral_fistula_images		radio	Which type is picture 81	0, no fistula | 1, bulbar fistula | 2, prostatic fistula | 3, bladderneck fistula | 9, could not decide							y	LH
comment_081	urethral_fistula_images		text	comment to picture 81									RH
image082	urethral_fistula_images		descriptive	82. Picture													Please decide which type you can see in this picture
answer082	urethral_fistula_images		radio	Which type is picture 82	0, no fistula | 1, bulbar fistula | 2, prostatic fistula | 3, bladderneck fistula | 9, could not decide							y	LH
comment_082	urethral_fistula_images		text	comment to picture 82									RH
image083	urethral_fistula_images		descriptive	83. Picture													Please decide which type you can see in this picture
answer083	urethral_fistula_images		radio	Which type is picture 83	0, no fistula | 1, bulbar fistula | 2, prostatic fistula | 3, bladderneck fistula | 9, could not decide							y	LH
comment_083	urethral_fistula_images		text	comment to picture 83									RH
image084	urethral_fistula_images		descriptive	84. Picture													Please decide which type you can see in this picture
answer084	urethral_fistula_images		radio	Which type is picture 84	0, no fistula | 1, bulbar fistula | 2, prostatic fistula | 3, bladderneck fistula | 9, could not decide							y	LH
comment_084	urethral_fistula_images		text	comment to picture 84									RH
image085	urethral_fistula_images		descriptive	85. Picture													Please decide which type you can see in this picture
answer085	urethral_fistula_images		radio	Which type is picture 85	0, no fistula | 1, bulbar fistula | 2, prostatic fistula | 3, bladderneck fistula | 9, could not decide							y	LH
comment_085	urethral_fistula_images		text	comment to picture 85									RH
image086	urethral_fistula_images		descriptive	86. Picture													Please decide which type you can see in this picture
answer086	urethral_fistula_images		radio	Which type is picture 86	0, no fistula | 1, bulbar fistula | 2, prostatic fistula | 3, bladderneck fistula | 9, could not decide							y	LH
comment_086	urethral_fistula_images		text	comment to picture 86									RH
image087	urethral_fistula_images		descriptive	87. Picture													Please decide which type you can see in this picture
answer087	urethral_fistula_images		radio	Which type is picture 87	0, no fistula | 1, bulbar fistula | 2, prostatic fistula | 3, bladderneck fistula | 9, could not decide							y	LH
comment_087	urethral_fistula_images		text	comment to picture 87									RH
image088	urethral_fistula_images		descriptive	88. Picture													Please decide which type you can see in this picture
answer088	urethral_fistula_images		radio	Which type is picture 88	0, no fistula | 1, bulbar fistula | 2, prostatic fistula | 3, bladderneck fistula | 9, could not decide							y	LH
comment_088	urethral_fistula_images		text	comment to picture 88									RH
image089	urethral_fistula_images		descriptive	89. Picture													Please decide which type you can see in this picture
answer089	urethral_fistula_images		radio	Which type is picture 89	0, no fistula | 1, bulbar fistula | 2, prostatic fistula | 3, bladderneck fistula | 9, could not decide							y	LH
comment_089	urethral_fistula_images		text	comment to picture 89									RH
image090	urethral_fistula_images		descriptive	90. Picture													Please decide which type you can see in this picture
answer090	urethral_fistula_images		radio	Which type is picture 90	0, no fistula | 1, bulbar fistula | 2, prostatic fistula | 3, bladderneck fistula | 9, could not decide							y	LH
comment_090	urethral_fistula_images		text	comment to picture 90									RH
image091	urethral_fistula_images		descriptive	91. Picture													Please decide which type you can see in this picture
answer091	urethral_fistula_images		radio	Which type is picture 91	0, no fistula | 1, bulbar fistula | 2, prostatic fistula | 3, bladderneck fistula | 9, could not decide							y	LH
comment_091	urethral_fistula_images		text	comment to picture 91									RH
image092	urethral_fistula_images		descriptive	92. Picture													Please decide which type you can see in this picture
answer092	urethral_fistula_images		radio	Which type is picture 92	0, no fistula | 1, bulbar fistula | 2, prostatic fistula | 3, bladderneck fistula | 9, could not decide							y	LH
comment_092	urethral_fistula_images		text	comment to picture 92									RH
image093	urethral_fistula_images		descriptive	93. Picture													Please decide which type you can see in this picture
answer093	urethral_fistula_images		radio	Which type is picture 93	0, no fistula | 1, bulbar fistula | 2, prostatic fistula | 3, bladderneck fistula | 9, could not decide							y	LH
comment_093	urethral_fistula_images		text	comment to picture 93									RH
image094	urethral_fistula_images		descriptive	94. Picture													Please decide which type you can see in this picture
answer094	urethral_fistula_images		radio	Which type is picture 94	0, no fistula | 1, bulbar fistula | 2, prostatic fistula | 3, bladderneck fistula | 9, could not decide							y	LH
comment_094	urethral_fistula_images		text	comment to picture 94									RH
image095	urethral_fistula_images		descriptive	95. Picture													Please decide which type you can see in this picture
answer095	urethral_fistula_images		radio	Which type is picture 95	0, no fistula | 1, bulbar fistula | 2, prostatic fistula | 3, bladderneck fistula | 9, could not decide							y	LH
comment_095	urethral_fistula_images		text	comment to picture 95									RH
image096	urethral_fistula_images		descriptive	96. Picture													Please decide which type you can see in this picture
answer096	urethral_fistula_images		radio	Which type is picture 96	0, no fistula | 1, bulbar fistula | 2, prostatic fistula | 3, bladderneck fistula | 9, could not decide							y	LH
comment_096	urethral_fistula_images		text	comment to picture 96									RH
image097	urethral_fistula_images		descriptive	97. Picture													Please decide which type you can see in this picture
answer097	urethral_fistula_images		radio	Which type is picture 97	0, no fistula | 1, bulbar fistula | 2, prostatic fistula | 3, bladderneck fistula | 9, could not decide							y	LH
comment_097	urethral_fistula_images		text	comment to picture 97									RH
image098	urethral_fistula_images		descriptive	98. Picture													Please decide which type you can see in this picture
answer098	urethral_fistula_images		radio	Which type is picture 98	0, no fistula | 1, bulbar fistula | 2, prostatic fistula | 3, bladderneck fistula | 9, could not decide							y	LH
comment_098	urethral_fistula_images		text	comment to picture 98									RH
image099	urethral_fistula_images		descriptive	99. Picture													Please decide which type you can see in this picture
answer099	urethral_fistula_images		radio	Which type is picture 99	0, no fistula | 1, bulbar fistula | 2, prostatic fistula | 3, bladderneck fistula | 9, could not decide							y	LH
comment_099	urethral_fistula_images		text	comment to picture 99									RH
image100	urethral_fistula_images		descriptive	100. Picture													Please decide which type you can see in this picture
answer100	urethral_fistula_images		radio	Which type is picture 100	0, no fistula | 1, bulbar fistula | 2, prostatic fistula | 3, bladderneck fistula | 9, could not decide							y	LH
comment_100	urethral_fistula_images		text	comment to picture 100									RH
image101	urethral_fistula_images		descriptive	101. Picture													Please decide which type you can see in this picture
answer101	urethral_fistula_images		radio	Which type is picture 101	0, no fistula | 1, bulbar fistula | 2, prostatic fistula | 3, bladderneck fistula | 9, could not decide							y	LH
comment_101	urethral_fistula_images		text	comment to picture 101									RH
image102	urethral_fistula_images		descriptive	102. Picture													Please decide which type you can see in this picture
answer102	urethral_fistula_images		radio	Which type is picture 102	0, no fistula | 1, bulbar fistula | 2, prostatic fistula | 3, bladderneck fistula | 9, could not decide							y	LH
comment_102	urethral_fistula_images		text	comment to picture 102									RH
image103	urethral_fistula_images		descriptive	103. Picture													Please decide which type you can see in this picture
answer103	urethral_fistula_images		radio	Which type is picture 103	0, no fistula | 1, bulbar fistula | 2, prostatic fistula | 3, bladderneck fistula | 9, could not decide							y	LH
comment_103	urethral_fistula_images		text	comment to picture 103									RH
image104	urethral_fistula_images		descriptive	104. Picture													Please decide which type you can see in this picture
answer104	urethral_fistula_images		radio	Which type is picture 104	0, no fistula | 1, bulbar fistula | 2, prostatic fistula | 3, bladderneck fistula | 9, could not decide							y	LH
comment_104	urethral_fistula_images		text	comment to picture 104									RH
image105	urethral_fistula_images		descriptive	105. Picture													Please decide which type you can see in this picture
answer105	urethral_fistula_images		radio	Which type is picture 105	0, no fistula | 1, bulbar fistula | 2, prostatic fistula | 3, bladderneck fistula | 9, could not decide							y	LH
comment_105	urethral_fistula_images		text	comment to picture 105									RH
image106	urethral_fistula_images		descriptive	106. Picture													Please decide which type you can see in this picture
answer106	urethral_fistula_images		radio	Which type is picture 106	0, no fistula | 1, bulbar fistula | 2, prostatic fistula | 3, bladderneck fistula | 9, could not decide							y	LH
comment_106	urethral_fistula_images		text	comment to picture 106									RH
image107	urethral_fistula_images		descriptive	107. Picture													Please decide which type you can see in this picture
answer107	urethral_fistula_images		radio	Which type is picture 107	0, no fistula | 1, bulbar fistula | 2, prostatic fistula | 3, bladderneck fistula | 9, could not decide							y	LH
comment_107	urethral_fistula_images		text	comment to picture 107									RH
image108	urethral_fistula_images		descriptive	108. Picture													Please decide which type you can see in this picture
answer108	urethral_fistula_images		radio	Which type is picture 108	0, no fistula | 1, bulbar fistula | 2, prostatic fistula | 3, bladderneck fistula | 9, could not decide							y	LH
comment_108	urethral_fistula_images		text	comment to picture 108									RH
image109	urethral_fistula_images		descriptive	109. Picture													Please decide which type you can see in this picture
answer109	urethral_fistula_images		radio	Which type is picture 109	0, no fistula | 1, bulbar fistula | 2, prostatic fistula | 3, bladderneck fistula | 9, could not decide							y	LH
comment_109	urethral_fistula_images		text	comment to picture 109									RH
image110	urethral_fistula_images		descriptive	110. Picture													Please decide which type you can see in this picture
answer110	urethral_fistula_images		radio	Which type is picture 110	0, no fistula | 1, bulbar fistula | 2, prostatic fistula | 3, bladderneck fistula | 9, could not decide							y	LH
comment_110	urethral_fistula_images		text	comment to picture 110									RH
image111	urethral_fistula_images		descriptive	111. Picture													Please decide which type you can see in this picture
answer111	urethral_fistula_images		radio	Which type is picture 111	0, no fistula | 1, bulbar fistula | 2, prostatic fistula | 3, bladderneck fistula | 9, could not decide							y	LH
comment_111	urethral_fistula_images		text	comment to picture 111									RH
image112	urethral_fistula_images		descriptive	112. Picture													Please decide which type you can see in this picture
answer112	urethral_fistula_images		radio	Which type is picture 112	0, no fistula | 1, bulbar fistula | 2, prostatic fistula | 3, bladderneck fistula | 9, could not decide							y	LH
comment_112	urethral_fistula_images		text	comment to picture 112									RH
image113	urethral_fistula_images		descriptive	113. Picture													Please decide which type you can see in this picture
answer113	urethral_fistula_images		radio	Which type is picture 113	0, no fistula | 1, bulbar fistula | 2, prostatic fistula | 3, bladderneck fistula | 9, could not decide							y	LH
comment_113	urethral_fistula_images		text	comment to picture 113									RH
image114	urethral_fistula_images		descriptive	114. Picture													Please decide which type you can see in this picture
answer114	urethral_fistula_images		radio	Which type is picture 114	0, no fistula | 1, bulbar fistula | 2, prostatic fistula | 3, bladderneck fistula | 9, could not decide							y	LH
comment_114	urethral_fistula_images		text	comment to picture 114									RH
image115	urethral_fistula_images		descriptive	115. Picture													Please decide which type you can see in this picture
answer115	urethral_fistula_images		radio	Which type is picture 115	0, no fistula | 1, bulbar fistula | 2, prostatic fistula | 3, bladderneck fistula | 9, could not decide							y	LH
comment_115	urethral_fistula_images		text	comment to picture 115									RH
image116	urethral_fistula_images		descriptive	116. Picture													Please decide which type you can see in this picture
answer116	urethral_fistula_images		radio	Which type is picture 116	0, no fistula | 1, bulbar fistula | 2, prostatic fistula | 3, bladderneck fistula | 9, could not decide							y	LH
comment_116	urethral_fistula_images		text	comment to picture 116									RH
image117	urethral_fistula_images		descriptive	117. Picture													Please decide which type you can see in this picture
answer117	urethral_fistula_images		radio	Which type is picture 117	0, no fistula | 1, bulbar fistula | 2, prostatic fistula | 3, bladderneck fistula | 9, could not decide							y	LH
comment_117	urethral_fistula_images		text	comment to picture 117									RH
image118	urethral_fistula_images		descriptive	118. Picture													Please decide which type you can see in this picture
answer118	urethral_fistula_images		radio	Which type is picture 118	0, no fistula | 1, bulbar fistula | 2, prostatic fistula | 3, bladderneck fistula | 9, could not decide							y	LH
comment_118	urethral_fistula_images		text	comment to picture 118									RH
image119	urethral_fistula_images		descriptive	119. Picture													Please decide which type you can see in this picture
answer119	urethral_fistula_images		radio	Which type is picture 119	0, no fistula | 1, bulbar fistula | 2, prostatic fistula | 3, bladderneck fistula | 9, could not decide							y	LH
comment_119	urethral_fistula_images		text	comment to picture 119									RH
image120	urethral_fistula_images		descriptive	120. Picture													Please decide which type you can see in this picture
answer120	urethral_fistula_images		radio	Which type is picture 120	0, no fistula | 1, bulbar fistula | 2, prostatic fistula | 3, bladderneck fistula | 9, could not decide							y	LH
comment_120	urethral_fistula_images		text	comment to picture 120									RH
image121	urethral_fistula_images		descriptive	121. Picture													Please decide which type you can see in this picture
answer121	urethral_fistula_images		radio	Which type is picture 121	0, no fistula | 1, bulbar fistula | 2, prostatic fistula | 3, bladderneck fistula | 9, could not decide							y	LH
comment_121	urethral_fistula_images		text	comment to picture 121									RH
image122	urethral_fistula_images		descriptive	122. Picture													Please decide which type you can see in this picture
answer122	urethral_fistula_images		radio	Which type is picture 122	0, no fistula | 1, bulbar fistula | 2, prostatic fistula | 3, bladderneck fistula | 9, could not decide							y	LH
comment_122	urethral_fistula_images		text	comment to picture 122									RH
image123	urethral_fistula_images		descriptive	123. Picture													Please decide which type you can see in this picture
answer123	urethral_fistula_images		radio	Which type is picture 123	0, no fistula | 1, bulbar fistula | 2, prostatic fistula | 3, bladderneck fistula | 9, could not decide							y	LH
comment_123	urethral_fistula_images		text	comment to picture 123									RH
image124	urethral_fistula_images		descriptive	124. Picture													Please decide which type you can see in this picture
answer124	urethral_fistula_images		radio	Which type is picture 124	0, no fistula | 1, bulbar fistula | 2, prostatic fistula | 3, bladderneck fistula | 9, could not decide							y	LH
comment_124	urethral_fistula_images		text	comment to picture 124									RH
image125	urethral_fistula_images		descriptive	125. Picture													Please decide which type you can see in this picture
answer125	urethral_fistula_images		radio	Which type is picture 125	0, no fistula | 1, bulbar fistula | 2, prostatic fistula | 3, bladderneck fistula | 9, could not decide							y	LH
comment_125	urethral_fistula_images		text	comment to picture 125									RH
image126	urethral_fistula_images		descriptive	126. Picture													Please decide which type you can see in this picture
answer126	urethral_fistula_images		radio	Which type is picture 126	0, no fistula | 1, bulbar fistula | 2, prostatic fistula | 3, bladderneck fistula | 9, could not decide							y	LH
comment_126	urethral_fistula_images		text	comment to picture 126									RH
image127	urethral_fistula_images		descriptive	127. Picture													Please decide which type you can see in this picture
answer127	urethral_fistula_images		radio	Which type is picture 127	0, no fistula | 1, bulbar fistula | 2, prostatic fistula | 3, bladderneck fistula | 9, could not decide							y	LH
comment_127	urethral_fistula_images		text	comment to picture 127									RH
image128	urethral_fistula_images		descriptive	128. Picture													Please decide which type you can see in this picture
answer128	urethral_fistula_images		radio	Which type is picture 128	0, no fistula | 1, bulbar fistula | 2, prostatic fistula | 3, bladderneck fistula | 9, could not decide							y	LH
comment_128	urethral_fistula_images		text	comment to picture 128									RH
image129	urethral_fistula_images		descriptive	129. Picture													Please decide which type you can see in this picture
answer129	urethral_fistula_images		radio	Which type is picture 129	0, no fistula | 1, bulbar fistula | 2, prostatic fistula | 3, bladderneck fistula | 9, could not decide							y	LH
comment_129	urethral_fistula_images		text	comment to picture 129									RH
image130	urethral_fistula_images		descriptive	130. Picture													Please decide which type you can see in this picture
answer130	urethral_fistula_images		radio	Which type is picture 130	0, no fistula | 1, bulbar fistula | 2, prostatic fistula | 3, bladderneck fistula | 9, could not decide							y	LH
comment_130	urethral_fistula_images		text	comment to picture 130									RH
comment_final	urethral_fistula_images		notes	Do you want to leave any final comment?									RH
duration	urethral_fistula_images		text	How many hours and minutes took the rating?			time	00:15	20:00
email	urethral_fistula_images		text	Please enter the email of you radiologist, which want to be invited for the radiological part of this study to score these images. If there is no radiologist, just write "no radiologist".
