# Supplementary material for: Inter- and Intraobserver Variation in the Assessment of Preoperative Colostograms in Male Anorectal Malformations: An ARM-Net Consortium Survey
Source: Front Pediatr. 2020 Sep 18;8:571. doi: 10.3389/fped.2020.00571 (PMC7531276; doi:10.3389/fped.2020.00571)
Supplement: Supplementary file 1 [file Data_Sheet_1.zip › info.txt]

(c)  9/2020 The files are provided by the authors and members of ARM-Net: https://www.arm-net.eu
For more information, please contact the corresponding author.

- You can use it for pure training purposes free of charge.
- For commercial purposes, all rights are reserved. Please contact the authors.
- Please contact authors as well in case of related scientific publications. 
	- Sent them an electronic proof of the publication.
	- The original article has to be quoted adequately. 

The original supplement file contains these files:
1. this file: info.txt 
2. REDCap code book of the current data entry form, not exact the original: "CodeBook_Image2.pdf"
3. REDCap code book of the current data entry form, not exact the original: "Image_DataDictionary_2020-06-05.csv"
4. anonymized SPSS file with data on the 130 images: "data_on_130_images_rated_by_16_raters_twice.sav"
5. anonymized SPSS file with data of the two round of 16 raters: "16_raters_twice_130_images.sav"

In addition we provide the 130 evaluated images for inspection and training purpose here: https://is.gd/colostogram
But we cannot give any guarantee how long this will be available, because we are using a REDCap licence: https://www.project-redcap.org  
Regarding 2+3: Please consider, the delivered code book (cfr. 2+3) refers to this page https://is.gd/colostogram and has some additional variables, which are not provided in the dataset.
Regardings 4+5: SPSS files could be imported in various statistical software projects, such as R.
There exists a free viewer with limited capabilities: http://www.gnu.org/software/pspp/ 

We hope you enjoy our work. Looking forward to hear from you.
